# Supplementary material for: In Silico and In Vitro Antimalarial Screening and Validation Targeting Plasmodium falciparum Plasmepsin V
Source: Molecules. 2022 Apr 21;27(9):2670. doi: 10.3390/molecules27092670 (PMC9102085; doi:10.3390/molecules27092670)
Supplement: Supplementary file 1 [file molecules-27-02670-s001.zip]

Archive with 1 entries (1 files):
- molecules-1680764-supplementary.pdf
